# Supplementary material for: Prognostic implications of a molecular classifier derived from whole‐exome sequencing in nasopharyngeal carcinoma
Source: Cancer Med. 2019 Apr 5;8(6):2705–16. doi: 10.1002/cam4.2146 (PMC6558473; doi:10.1002/cam4.2146)
Supplement: Supplementary file 10 [file CAM4-8-2705-s010.xlsx]

## Sheet: Sheet1
Supplementary Table 4. A Cox proportional regression analysis of the molecular classifier and patient characteristics showing hazard ratios for associations with PFS in all NPC patients (n = 181)
Characteristics		Unadjusted			Adjusted
		HR	95% CI	P value	HR*	95% CI	P value
Molecular subtypes
	Unclassified	1	reference		1	reference
	Cell-cycle pathway	1.3	0.8-2.2	0.2758	1.2	0.7-2.1	0.504
	RAS/PI3K/AKT	3.1	1.6-6.2	0.0007	2.7	1.3-5.6	0.008
Age (Median, years)
	≤ 48	1	reference		1	reference
	> 48	1.4	0.9-2.2	0.0949	1.2	0.8-2.0	0.408
Sex
	Male	1	reference		1	reference
	Female	0.7	0.4-1.3	0.2902	1.2	0.8-2.1	0.659
Smoker
	No	1	reference		1	reference
	Yes	1.5	0.9-2.3	0.0857	1.4	0.8-2.4	0.215
Clinical stage
	Early stage	1	reference		1	reference
	Advanced stage	1.7	0.9-3.2	0.0844	1.7	0.8-3.4	0.14
*All models adjusted for molecular subtypes, age, sex, clinical stage. Abbreviations: NPC, nasopharyngeal carcinoma; PFS, progression-free survival; HR, hazard ratio; CI, confidence index.
