# Supplementary material for: Prognostic implications of a molecular classifier derived from whole‐exome sequencing in nasopharyngeal carcinoma
Source: Cancer Med. 2019 Apr 5;8(6):2705–16. doi: 10.1002/cam4.2146 (PMC6558473; doi:10.1002/cam4.2146)
Supplement: Supplementary file 11 [file CAM4-8-2705-s011.xlsx]

## Sheet: Sheet1
Supplementary Table 5. A Cox proportional regression analysis of the molecular classification and patient characteristics showing hazard ratios for associations with OS in all NPC patients (n = 181)
		Unadjusted			Adjusted
Characteristics		HR	95% CI	P value	HR*	95% CI	P value
Molecular subtypes
	Unclassified	1	reference		1	reference
	Cell-cycle pathway	1.5	0.7-3.4	0.3036	1.2	0.5-2.8	0.639
	RAS/PI3K/AKT	4.4	1.7-11.4	0.0011	3.1	1.1-8.7	0.033
Age (Median, years)
	≤ 48	1	reference		1	reference
	> 48	4.1	2.0-8.3	0.0001	3.2	1.5-6.8	< 0.0001
Sex
	Male	1	reference		1	reference
	Female	0.5	0.2-1.2	0.1003	0.9	0.3-2.4	0.821
Smoker
	No	1	reference		1	reference
	Yes	1.8	1.0-3.4	0.0709	1.3	0.6-2.8	0.486
Clinical stage
	Early stage	1	reference		1	reference
	Advanced stage	0.9	0.5-2.2	0.9935	0.9	0.4-2.3	0.965
*All models adjusted for molecular subtypes, age, sex, smoker, clinical stage. OS, overall survival; HR, hazard ratio; CI, confidence index.
