# Supplementary material for: Prognostic implications of a molecular classifier derived from whole‐exome sequencing in nasopharyngeal carcinoma
Source: Cancer Med. 2019 Apr 5;8(6):2705–16. doi: 10.1002/cam4.2146 (PMC6558473; doi:10.1002/cam4.2146)
Supplement: Supplementary file 12 [file CAM4-8-2705-s012.xlsx]

## Sheet: sheet
Supplementary Table 6. The overview of statistics for box plot diagram showing sequencing data quality of the 82 FFPE tissue and the corresponding blood samples.
Variables	On-target rate (%)	Mean coverage (depth)	0X (%)	50X (%)	100X (%)	150X (%)	200X (%)	250X (%)	300X (%)
FFPE tissue samples
Lower limit of box	60.842	115.009	99.9462	82.7626	45.924	22.918	11.7726	6.33734	3.47482
Median	62.0134	130.064	99.9679	87.0155	54.1393	30.0026	16.3424	8.98876	5.14939
Higher limit of box	63.3495	150.285	99.9743	90.8529	62.3329	37.1289	22.162	13.5325	8.69482
Interquartile range	2.50748	35.2754	0.02809	8.09028	16.4089	14.2108	10.3893	7.19518	5.22001
Lower limit of whisker	57.0808	62.096	99.904	70.6272	21.3106	1.60178	-3.81134	-4.45543	-4.3552
Higer limit of whisker	67.1107	203.198	100.016	102.988	86.9463	58.4451	37.7459	24.3253	16.5248
Outlier point	56.58
The corresponding blood samples
Lower limit of box	59.1354	46.636	99.8395	34.1148	5.80992	1.04375	0.22252	0.153395	0.114367
Median	59.9761	50.7085	99.9041	39.1904	7.99414	1.86778	0.472956	0.238544	0.151708
Higher limit of box	61.14	59.8934	99.9241	49.9467	13.1519	3.26596	0.953291	0.417852	0.223912
Interquartile range	2.0046	13.2574	0.08457	15.8319	7.34196	2.22221	0.730771	0.264457	0.109545
Lower limit of whisker	56.1285	26.7499	99.7126	10.367	-5.20303	-2.28957	-0.873637	-0.243291	-0.0499505
Higer limit of whisker	64.1469	79.7795	100.051	73.6945	24.1648	6.59929	2.04945	0.814538	0.38823
Outlier point 1	64.31				24.35	7.13444	2.42312	0.87854
Outlier point 2						7.68533	2.4661	0.938291
Outlier point 3						7.82979	2.64446	1.03791
Outlier point 4						8.2676	2.87345
